# Supplementary material for: A cell cycle-coordinated Polymerase II transcription compartment encompasses gene expression before global genome activation
Source: Nat Commun. 2019 Feb 11;10:691. doi: 10.1038/s41467-019-08487-5 (PMC6370886; doi:10.1038/s41467-019-08487-5)
Supplement: Supplementary file 11 — Source Data [file 41467_2019_8487_MOESM11_ESM.xlsx]

## Sheet: Figure 3b
time	total expressing nuclei	newly expressing nuclei	percent of total visible cells expressing
0
0.85
1.71667
2.56667
3.41667
4.26667
5.11667
5.96667
6.83333
7.68333
8.53333
9.38333	1	1	1.66667
10.2333	4	3	6.89655
11.1	7	4	11.2903
11.95	7		11.4754
12.8	4		6.45161
13.65
14.5
15.35
16.2167
17.0667
17.9167
18.7667
19.6167
20.4667
21.3333
22.1833
23.0333	1	1	0.854701
23.8833	6	5	5.12821
24.7333	13	7	11.4035
25.5833	20	7	17.6991
26.45	33	13	28.2051
27.3	46	13	42.2018
28.15	58	13	50.4348
29	62	5	52.5424
29.85	50	2	44.2478
30.7	32	1	27.5862
31.5667	20	1	16.5289
32.4167	7	1	5.34351
33.2667	1		0.735294
34.1167
34.9833
35.8333
36.6833
37.5333
38.3833
39.2333
40.0833	2	2	1.01523
40.95	3	1	1.46341
41.8	6	3	3.01507
42.65	25	19	12.6263
43.5	46	21	24.0838
44.35	70	24	35.3535
45.2167	91	21	44.1748
46.0667	124	33	58.216
46.9167	151	29	70.5607
47.7667	159	10	75
48.6167	164	10	74.2081
49.4667	167	11	79.5238
50.3333	155	5	69.5067
51.1833	134	1	59.292
52.0333	119		54.3379
52.8833	104		44.0678
53.7333	89		38.5281
54.5833	76		30.7692
55.45	62		23.7548
56.3	43		15.7509
57.15	30		10.0334
58	20	1	6.51466
58.85	13	3	4.11392
59.7167	12	4	2.53165
60.5667	10		0.634921
61.4167	9	9	0.298507
62.2667	18	11	0.27933
62.9	28	27	8.75
63.75	55	26	15.942
64.6	81	30	24.3243
65.45	111	39	32.3615
66.3	150	30	41.7827
67.15	180	11	48.913
68	191	8	51.6216
68.85	197	19	54.27
69.7	216	7	57.754
70.55	223	11	55.8897
71.4	234	1	60.4651
72.25	232	4	58.7342
73.1	227	1	58.3548
73.95	222		56.2025

## Sheet: Figure 3c
ID	grp	dur
1	c	10.2333
2	c	11.0833
3	c	11.0833
4	c	11.0833
5	c	11.9333
6	c	11.9333
7	c	11.9333
8	c	11.9333
9	c	23.8833
10	c	24.7333
11	c	24.7333
12	c	24.7333
13	c	24.7333
14	c	24.7333
15	c	25.5833
16	c	25.5833
17	c	25.5833
18	c	25.5833
19	c	25.5833
20	c	25.5833
21	c	25.5833
22	c	26.4333
23	c	26.4333
24	c	26.4333
25	c	26.4333
26	c	26.4333
27	c	26.4333
28	c	26.4333
29	c	27.2833
30	c	27.2833
31	c	27.2833
32	c	27.2833
33	c	27.2833
34	c	27.2833
35	c	27.2833
36	c	27.2833
37	c	27.2833
38	c	27.2833
39	c	27.2833
40	c	27.2833
41	c	27.2833
42	c	28.15
43	c	28.15
44	c	28.15
45	c	28.15
46	c	28.15
47	c	28.15
48	c	28.15
49	c	28.15
50	c	28.15
51	c	28.15
52	c	28.15
53	c	28.15
54	c	28.15
55	c	29
56	c	29
57	c	29
58	c	29
59	c	29
60	c	29
61	c	29
62	c	29
63	c	29
64	c	29
65	c	29
66	c	29
67	c	29
68	c	29.85
69	c	29.85
70	c	29.85
71	c	29.85
72	c	29.85
73	c	30.7
74	c	30.7
75	c	31.55
76	c	32.4
77	c	33.2667
78	c	40.9333
79	c	40.9333
80	c	41.7833
81	c	42.65
82	c	42.65
83	c	42.65
84	c	43.5
85	c	43.5
86	c	43.5
87	c	43.5
88	c	43.5
89	c	43.5
90	c	43.5
91	c	43.5
92	c	43.5
93	c	43.5
94	c	43.5
95	c	43.5
96	c	43.5
97	c	43.5
98	c	43.5
99	c	43.5
100	c	43.5
101	c	43.5
102	c	43.5
103	c	44.35
104	c	44.35
105	c	44.35
106	c	44.35
107	c	44.35
108	c	44.35
109	c	44.35
110	c	44.35
111	c	44.35
112	c	44.35
113	c	44.35
114	c	44.35
115	c	44.35
116	c	44.35
117	c	44.35
118	c	44.35
119	c	44.35
120	c	44.35
121	c	44.35
122	c	44.35
123	c	44.35
124	c	45.2
125	c	45.2
126	c	45.2
127	c	45.2
128	c	45.2
129	c	45.2
130	c	45.2
131	c	45.2
132	c	45.2
133	c	45.2
134	c	45.2
135	c	45.2
136	c	45.2
137	c	45.2
138	c	45.2
139	c	45.2
140	c	45.2
141	c	45.2
142	c	45.2
143	c	45.2
144	c	45.2
145	c	45.2
146	c	45.2
147	c	45.2
148	c	46.05
149	c	46.05
150	c	46.05
151	c	46.05
152	c	46.05
153	c	46.05
154	c	46.05
155	c	46.05
156	c	46.05
157	c	46.05
158	c	46.05
159	c	46.05
160	c	46.05
161	c	46.05
162	c	46.05
163	c	46.05
164	c	46.05
165	c	46.05
166	c	46.05
167	c	46.05
168	c	46.05
169	c	46.9167
170	c	46.9167
171	c	46.9167
172	c	46.9167
173	c	46.9167
174	c	46.9167
175	c	46.9167
176	c	46.9167
177	c	46.9167
178	c	46.9167
179	c	46.9167
180	c	46.9167
181	c	46.9167
182	c	46.9167
183	c	46.9167
184	c	46.9167
185	c	46.9167
186	c	46.9167
187	c	46.9167
188	c	46.9167
189	c	46.9167
190	c	46.9167
191	c	46.9167
192	c	46.9167
193	c	46.9167
194	c	46.9167
195	c	46.9167
196	c	46.9167
197	c	46.9167
198	c	46.9167
199	c	46.9167
200	c	46.9167
201	c	46.9167
202	c	47.7667
203	c	47.7667
204	c	47.7667
205	c	47.7667
206	c	47.7667
207	c	47.7667
208	c	47.7667
209	c	47.7667
210	c	47.7667
211	c	47.7667
212	c	47.7667
213	c	47.7667
214	c	47.7667
215	c	47.7667
216	c	47.7667
217	c	47.7667
218	c	47.7667
219	c	47.7667
220	c	47.7667
221	c	47.7667
222	c	47.7667
223	c	47.7667
224	c	47.7667
225	c	47.7667
226	c	47.7667
227	c	47.7667
228	c	47.7667
229	c	47.7667
230	c	47.7667
231	c	48.6167
232	c	48.6167
233	c	48.6167
234	c	48.6167
235	c	48.6167
236	c	48.6167
237	c	48.6167
238	c	48.6167
239	c	48.6167
240	c	48.6167
241	c	49.4667
242	c	49.4667
243	c	49.4667
244	c	49.4667
245	c	49.4667
246	c	49.4667
247	c	49.4667
248	c	49.4667
249	c	49.4667
250	c	49.4667
251	c	50.3167
252	c	50.3167
253	c	50.3167
254	c	50.3167
255	c	50.3167
256	c	50.3167
257	c	50.3167
258	c	50.3167
259	c	50.3167
260	c	50.3167
261	c	50.3167
262	c	51.1667
263	c	51.1667
264	c	51.1667
265	c	51.1667
266	c	51.1667
267	c	52.0333
268	c	58.65
269	c	59.5
270	c	59.5
271	c	59.5
272	c	60.35
273	c	60.35
274	c	60.35
275	c	60.35
276	c	62.05
277	c	62.05
278	c	62.05
279	c	62.05
280	c	62.05
281	c	62.05
282	c	62.05
283	c	62.05
284	c	62.05
285	c	62.9
286	c	62.9
287	c	62.9
288	c	62.9
289	c	62.9
290	c	62.9
291	c	62.9
292	c	62.9
293	c	62.9
294	c	62.9
295	c	62.9
296	c	63.75
297	c	63.75
298	c	63.75
299	c	63.75
300	c	63.75
301	c	63.75
302	c	63.75
303	c	63.75
304	c	63.75
305	c	63.75
306	c	63.75
307	c	63.75
308	c	63.75
309	c	63.75
310	c	63.75
311	c	63.75
312	c	63.75
313	c	63.75
314	c	63.75
315	c	63.75
316	c	63.75
317	c	63.75
318	c	63.75
319	c	63.75
320	c	63.75
321	c	63.75
322	c	63.75
323	c	64.6
324	c	64.6
325	c	64.6
326	c	64.6
327	c	64.6
328	c	64.6
329	c	64.6
330	c	64.6
331	c	64.6
332	c	64.6
333	c	64.6
334	c	64.6
335	c	64.6
336	c	64.6
337	c	64.6
338	c	64.6
339	c	64.6
340	c	64.6
341	c	64.6
342	c	64.6
343	c	64.6
344	c	64.6
345	c	64.6
346	c	64.6
347	c	64.6
348	c	64.6
349	c	65.45
350	c	65.45
351	c	65.45
352	c	65.45
353	c	65.45
354	c	65.45
355	c	65.45
356	c	65.45
357	c	65.45
358	c	65.45
359	c	65.45
360	c	65.45
361	c	65.45
362	c	65.45
363	c	65.45
364	c	65.45
365	c	65.45
366	c	65.45
367	c	65.45
368	c	65.45
369	c	65.45
370	c	65.45
371	c	65.45
372	c	65.45
373	c	65.45
374	c	65.45
375	c	65.45
376	c	65.45
377	c	65.45
378	c	65.45
379	c	66.3
380	c	66.3
381	c	66.3
382	c	66.3
383	c	66.3
384	c	66.3
385	c	66.3
386	c	66.3
387	c	66.3
388	c	66.3
389	c	66.3
390	c	66.3
391	c	66.3
392	c	66.3
393	c	66.3
394	c	66.3
395	c	66.3
396	c	66.3
397	c	66.3
398	c	66.3
399	c	66.3
400	c	66.3
401	c	66.3
402	c	66.3
403	c	66.3
404	c	66.3
405	c	66.3
406	c	66.3
407	c	66.3
408	c	66.3
409	c	66.3
410	c	66.3
411	c	66.3
412	c	66.3
413	c	66.3
414	c	66.3
415	c	66.3
416	c	66.3
417	c	66.3
418	c	67.15
419	c	67.15
420	c	67.15
421	c	67.15
422	c	67.15
423	c	67.15
424	c	67.15
425	c	67.15
426	c	67.15
427	c	67.15
428	c	67.15
429	c	67.15
430	c	67.15
431	c	67.15
432	c	67.15
433	c	67.15
434	c	67.15
435	c	67.15
436	c	67.15
437	c	67.15
438	c	67.15
439	c	67.15
440	c	67.15
441	c	67.15
442	c	67.15
443	c	67.15
444	c	67.15
445	c	67.15
446	c	67.15
447	c	67.15
448	c	68
449	c	68
450	c	68
451	c	68
452	c	68
453	c	68
454	c	68
455	c	68
456	c	68
457	c	68
458	c	68
459	c	68.85
460	c	68.85
461	c	68.85
462	c	68.85
463	c	68.85
464	c	68.85
465	c	68.85
466	c	68.85
467	c	69.7
468	c	69.7
469	c	69.7
470	c	69.7
471	c	69.7
472	c	69.7
473	c	69.7
474	c	69.7
475	c	69.7
476	c	69.7
477	c	69.7
478	c	69.7
479	c	69.7
480	c	69.7
481	c	69.7
482	c	69.7
483	c	69.7
484	c	69.7
485	c	69.7
486	c	70.55
487	c	70.55
488	c	70.55
489	c	70.55
490	c	70.55
491	c	70.55
492	c	70.55
493	c	71.4
494	c	71.4
495	c	71.4
496	c	71.4
497	c	71.4
498	c	71.4
499	c	71.4
500	c	71.4
501	c	71.4
502	c	71.4
503	c	71.4
504	c	72.25
505	c	73.1
506	c	73.1
507	c	73.1
508	c	73.1
509	c	73.95
510	c	74.8
511	c	79.9
512	c	84.15
1	b	1.7
2	b	3.41667
3	b	2.55
4	b	2.55
5	b	2.55
6	b	2.55
7	b	2.55
8	b	1.7
9	b	5.11667
10	b	7.66667
11	b	5.11667
12	b	6.81667
13	b	5.96667
14	b	7.66667
15	b	6.81667
16	b	5.11667
17	b	6.81667
18	b	5.11667
19	b	5.11667
20	b	5.96667
21	b	6.81667
22	b	5.11667
23	b	6.81667
24	b	4.26667
25	b	5.11667
26	b	5.11667
27	b	5.11667
28	b	6.81667
29	b	5.11667
30	b	4.26667
31	b	4.26667
32	b	4.26667
33	b	3.4
34	b	5.11667
35	b	4.26667
36	b	4.26667
37	b	4.26667
38	b	3.4
39	b	6.81667
40	b	5.96667
41	b	4.26667
42	b	4.26667
43	b	4.26667
44	b	5.11667
45	b	2.55
46	b	2.55
47	b	3.41667
48	b	3.41667
49	b	5.96667
50	b	2.55
51	b	5.11667
52	b	5.11667
53	b	5.96667
54	b	4.26667
55	b	4.26667
56	b	3.41667
57	b	3.41667
58	b	2.55
59	b	2.55
60	b	1.7
61	b	1.7
62	b	5.11667
63	b	1.7
64	b	1.7
65	b	2.55
66	b	4.26667
67	b	4.26667
68	b	1.7
69	b	3.41667
70	b	3.41667
71	b	4.26667
72	b	2.55
73	b	2.55
74	b	2.55
75	b	1.7
76	b	1.7
77	b	1.7
78	b	8.53333
79	b	6.81667
80	b	8.53333
81	b	7.66667
82	b	15.35
83	b	7.66667
84	b	6.81667
85	b	7.66667
86	b	5.96667
87	b	6.81667
88	b	11.0833
89	b	10.2333
90	b	8.53333
91	b	11.0833
92	b	8.53333
93	b	10.2333
94	b	14.5
95	b	12.7833
96	b	12.7833
97	b	14.5
98	b	15.35
99	b	8.53333
100	b	7.66667
101	b	7.66667
102	b	11.9333
103	b	13.65
104	b	8.53333
105	b	5.96667
106	b	5.11667
107	b	7.66667
108	b	6.81667
109	b	8.53333
110	b	12.8
111	b	11.0833
112	b	8.53333
113	b	4.26667
114	b	13.65
115	b	9.38333
116	b	10.2333
117	b	7.66667
118	b	12.8
119	b	10.2333
120	b	11.9333
121	b	12.8
122	b	6.81667
123	b	11.0833
124	b	11.0833
125	b	12.8
126	b	8.51667
127	b	6.81667
128	b	11.0833
129	b	5.96667
130	b	8.51667
131	b	6.81667
132	b	8.51667
133	b	6.81667
134	b	7.66667
135	b	10.2333
136	b	10.2333
137	b	3.41667
138	b	6.81667
139	b	11.9333
140	b	6.81667
141	b	10.2333
142	b	10.2333
143	b	5.96667
144	b	9.38333
145	b	11.9333
146	b	9.38333
147	b	9.38333
148	b	15.35
149	b	10.2333
150	b	5.11667
151	b	6.81667
152	b	13.65
153	b	7.66667
154	b	1.7
155	b	8.53333
156	b	11.0833
157	b	9.38333
158	b	5.96667
159	b	11.0833
160	b	5.11667
161	b	11.9333
162	b	9.38333
163	b	11.0833
164	b	8.53333
165	b	6.81667
166	b	12.8
167	b	6.81667
168	b	7.66667
169	b	8.53333
170	b	8.53333
171	b	2.55
172	b	9.38333
173	b	5.96667
174	b	10.2333
175	b	12.8
176	b	2.55
177	b	5.96667
178	b	11.9333
179	b	5.11667
180	b	5.11667
181	b	4.26667
182	b	4.26667
183	b	6.81667
184	b	13.65
185	b	10.2333
186	b	14.5
187	b	4.26667
188	b	9.38333
189	b	5.11667
190	b	5.11667
191	b	13.65
192	b	5.11667
193	b	14.5
194	b	11.0833
195	b	11.0833
196	b	11.0833
197	b	9.38333
198	b	5.11667
199	b	11.0833
200	b	4.26667
201	b	5.96667
202	b	10.2333
203	b	3.4
204	b	5.96667
205	b	16.2
206	b	9.38333
207	b	11.0833
208	b	6.81667
209	b	4.26667
210	b	6.81667
211	b	2.55
212	b	11.0833
213	b	6.81667
214	b	8.53333
215	b	8.53333
216	b	3.4
217	b	2.55
218	b	11.0833
219	b	4.26667
220	b	9.38333
221	b	6.81667
222	b	11.0833
223	b	9.38333
224	b	8.53333
225	b	9.38333
226	b	13.65
227	b	12.7833
228	b	11.9333
229	b	11.0833
230	b	5.96667
231	b	3.41667
232	b	3.41667
233	b	2.55
234	b	2.55
235	b	10.2333
236	b	8.53333
237	b	9.38333
238	b	4.26667
239	b	11.0833
240	b	6.81667
241	b	3.41667
242	b	3.41667
243	b	11.0833
244	b	11.0833
245	b	10.2333
246	b	4.26667
247	b	2.55
248	b	4.26667
249	b	9.38333
250	b	12.8
251	b	2.55
252	b	6.81667
253	b	9.38333
254	b	3.4
255	b	2.55
256	b	6.81667
257	b	9.38333
258	b	5.96667
259	b	4.26667
260	b	11.0833
261	b	11.0833
262	b	2.55
263	b	5.11667
264	b	5.96667
265	b	5.96667
266	b	4.26667
267	b	2.55
268	b	10.2
269	b	9.35
270	b	15.3
271	b	13.6
272	b	17.85
273	b	13.6
274	b	12.75
275	b	16.15
276	b	11.05
277	b	11.9
278	b	11.9
279	b	22.1
280	b	19.55
281	b	15.3
282	b	14.45
283	b	15.3
284	b	19.55
285	b	15.3
286	b	10.2
287	b	13.6
288	b	17.85
289	b	10.2
290	b	13.6
291	b	15.3
292	b	11.9
293	b	15.3
294	b	11.9
295	b	12.75
296	b	10.2
297	b	8.5
298	b	12.75
299	b	9.35
300	b	13.6
301	b	18.7
302	b	15.3
303	b	16.15
304	b	14.45
305	b	9.35
306	b	13.6
307	b	13.6
308	b	8.5
309	b	16.15
310	b	11.9
311	b	17
312	b	12.75
313	b	12.75
314	b	10.2
315	b	16.15
316	b	12.75
317	b	13.6
318	b	11.05
319	b	11.9
320	b	8.5
321	b	10.2
322	b	14.45
323	b	16.15
324	b	20.4
325	b	14.45
326	b	15.3
327	b	14.45
328	b	21.25
329	b	16.15
330	b	11.9
331	b	16.15
332	b	17
333	b	15.3
334	b	12.75
335	b	11.9
336	b	17.85
337	b	13.6
338	b	12.75
339	b	27.2
340	b	15.3
341	b	10.2
342	b	17.85
343	b	13.6
344	b	15.3
345	b	11.05
346	b	12.75
347	b	14.45
348	b	11.05
349	b	12.75
350	b	11.9
351	b	12.75
352	b	13.6
353	b	16.15
354	b	9.35
355	b	11.9
356	b	21.25
357	b	17.85
358	b	18.7
359	b	21.25
360	b	15.3
361	b	21.25
362	b	17.85
363	b	19.55
364	b	11.05
365	b	11.9
366	b	7.65
367	b	18.7
368	b	12.75
369	b	17
370	b	12.75
371	b	17
372	b	15.3
373	b	11.9
374	b	15.3
375	b	21.25
376	b	18.7
377	b	10.2
378	b	9.35
379	b	12.75
380	b	12.75
381	b	10.2
382	b	13.6
383	b	14.45
384	b	16.15
385	b	9.35
386	b	13.6
387	b	6.8
388	b	22.95
389	b	16.15
390	b	12.75
391	b	13.6
392	b	15.3
393	b	12.75
394	b	17
395	b	19.55
396	b	14.45
397	b	22.95
398	b	17
399	b	15.3
400	b	11.05
401	b	17
402	b	18.7
403	b	17.85
404	b	14.45
405	b	16.15
406	b	14.45
407	b	13.6
408	b	14.45
409	b	11.9
410	b	11.05
411	b	8.5
412	b	11.05
413	b	12.75
414	b	12.75
415	b	17.85
416	b	17
417	b	12.75
418	b	12.75
419	b	14.45
420	b	10.2
421	b	20.4
422	b	20.4
423	b	17
424	b	16.15
425	b	11.9
426	b	11.9
427	b	9.35
428	b	13.6
429	b	26.35
430	b	23.8
431	b	19.55
432	b	17
433	b	22.1
434	b	10.2
435	b	15.3
436	b	21.25
437	b	21.25
438	b	13.6
439	b	13.6
440	b	9.35
441	b	10.2
442	b	15.3
443	b	15.3
444	b	14.45
445	b	12.75
446	b	12.75
447	b	15.3
448	b	15.3
449	b	11.05
450	b	17.85
451	b	16.15
452	b	15.3
453	b	12.75
454	b	11.9
455	b	18.7
456	b	16.15
457	b	14.45
458	b	18.7
459	b	14.45
460	b	15.3
461	b	11.9
462	b	19.55
463	b	14.45
464	b	18.7
465	b	13.6
466	b	17.85
467	b	11.05
468	b	16.15
469	b	14.45
470	b	9.35
471	b	21.25
472	b	7.65
473	b	14.45
474	b	9.35
475	b	11.9
476	b	16.15
477	b	23.8
478	b	19.55
479	b	17.85
480	b	16.15
481	b	12.75
482	b	17
483	b	14.45
484	b	12.75
485	b	12.75
486	b	20.4
487	b	7.65
488	b	7.65
489	b	13.6
490	b	12.75
491	b	13.6
492	b	15.3
493	b	13.6
494	b	9.35
495	b	12.75
496	b	12.75
497	b	16.15
498	b	22.1
499	b	19.55
500	b	17
501	b	24.65
502	b	13.6
503	b	14.45
504	b	17.85
505	b	14.45
506	b	17
507	b	12.75
508	b	24.65
509	b	11.9
510	b	17.85
511	b	16.15
512	b	13.6

## Sheet: Figure 4b
cell cycle length (mins)						miR-430 length (mins)
64 cell	128 cell	256 cell	512 cell			64 cell	128 cell	256 cell	512 cell
16.2167	17.9	22.1667	26.4445			1.63333	5.75	6.56667	15.6117
15.3667	17.05	23.0167	28.1506			0.816667	4.1	9.85	14.79
15.3667	17.05	20.4667	34.9751			0.816667	4.91667	6.56667	11.5033
15.3667	16.2	22.1667	28.1506			0.816667	3.28333	5.75	13.1467
15.35	17.9	21.3333	26.4445			0.816667	4.91667	7.38333	12.325
15.35	17.9167	25.5833	31.5629			0.816667	3.28333	4.91667	11.5033
14.5	17.05	22.1667	32.4159			0.816667	4.1	8.2	9.86
14.5	17.0667	23.0167	26.4445			1.63333	4.1	9.03333	13.9683
13.8833	16.2	23.8833	39.2403			0.816667	5.75	6.56667	16.4333
16.3333	17.05	18.7667	26.4445			0.85	4.1	5.75	11.5033
14.7	16.2167	19.6167	30.7098			2.56667	4.1	11.4833	12.325
14.7	16.2167	18.7667	28.1506			1.7	2.46667	4.91667	10.6817
14.7	17.05	21.3167	27.2976			1.7	2.46667	7.38333	14.79
14.7	17.9167	20.4667	30.7098			1.7	3.28333	9.03333	12.325
14.7	16.2	22.1833	31.5629			1.7	4.1	6.56667	15.6117
14.7	17.05	19.6167	29.0037			1.7	0.816667	6.56667	16.4333
14.7	18.7667	19.6	31.5629			0.85	2.46667	3.28333	18.8983
	17.9167	21.3167	32.4159				1.63333	6.56667	11.5033
	17.9167	23.8667	28.1506				3.28333	4.1	16.4333
	17.9167	22.1667	29.0037				4.1	7.38333	13.1467
	17.05	19.6167	37.5342				4.1	5.75	12.325
	17.05	24.7333	40.9464				2.46667	8.2	16.4333
	17.05	23.0333	33.2689				4.1	8.2	12.325
	17.0667	20.4667	38.3873				4.1	7.38333	12.325
	17.9167	22.1667	26.4445				4.1	9.85	18.0767
	17.05	23.8833	29.8568				2.46667	4.91667	14.79
	18.7667	19.6167	34.122				3.28333	8.2	13.1467
	17.9167	18.75	23.8854				0.816667	6.56667	3.28667
	17.9167	19.6167	36.6812				1.63333	1.63333	14.79
	16.2	20.4667	40.9464				4.1	6.56667	14.79
	16.3333	21.3167	29.58				0.816667	5.75	10.2
	16.3333	18.7833	26.2933				2.46667	4.91667	9.35
	16.3333	19.6	23.8283				1.63333	8.2	15.3
	16.3333	19.6	26.2933				3.28333	6.56667	13.6
	17.9667	17.15	24.65				3.28333	4.91667	17.85
	17.15	21.2333	23.8283				1.63333	5.75	13.6
	17.15	19.6	21.3633				1.63333	5.75	12.75
	17.15	18.7833	26.2933				2.46667	5.75	16.15
	17.9667	19.6	28.7583				2.46667	8.2	11.05
	17.15	17.15	23.0067				0.816667	4.1	11.9
	17.9667	17.15	25.4717				1.63333	4.91667	11.9
	17.15	17.9667	23.8283				1.63333	3.28333	22.1
	17.15	19.6	32.045				0.816667	7.38333	19.55
	15.5167	18.7833	24.65				3.28333	8.2	15.3
	15.5167	17.9667	29.58				4.91667	7.38333	14.45
	17.15	21.2333	29.58				0.816667	9.85	15.3
	16.3333	17.9667	29.58				1.63333	6.56667	19.55
	16.3333	18.7833	24.65				3.28333	7.38333	15.3
	15.5167	18.7833	30.4017				3.28333	7.38333	10.2
	16.3333	17.9667	26.2933				1.63333	9.03333	13.6
	15.5167	17.9667	29.58				2.46667	6.56667	17.85
	16.3333	20.4167	25.4717				4.26667	5.75	10.2
	14.7	18.7833	29.58				6.81667	8.2	13.6
	15.5167	22.8667	28.7583				4.26667	7.38333	15.3
	15.5167	17.9667	31.2233				5.96667	5.75	11.9
	15.5167	17.15	32.045				5.11667	4.1	15.3
	15.5167	18.7833	24.65				6.81667	4.91667	11.9
	16.3333	21.2333	23.8283				5.96667	4.91667	12.75
	15.5167	20.4167	27.9367				4.26667	9.85	10.2
	15.5167	17.9667	27.115				5.96667	9.03333	8.5
		19.6					4.26667	4.91667	12.75
		17.9667					4.26667	4.91667	9.35
							5.11667	4.91667	13.6
							5.96667	5.75	18.7
							4.26667	7.38333	15.3
							5.96667	4.91667	16.15
							3.41667	4.1	14.45
							4.26667	6.56667	9.35
							4.26667	5.75	13.6
							4.26667	6.56667	13.6
							5.96667	8.2	8.5
							4.26667	4.1	16.15
							3.41667	7.38333	11.9
							3.41667	5.75	17
							3.41667	1.63333	12.75
							2.55	5.75	12.75
							4.26667	5.75	10.2
							3.41667	9.03333	16.15
							3.41667	6.56667	12.75
							3.41667	8.2	13.6
							2.55	2.46667	11.05
							5.96667	1.63333	11.9
							5.11667	11.4833	8.5
							3.41667	5.75	10.2
							3.41667	4.1	14.45
							3.41667	2.46667	16.15
							4.26667	6.56667	20.4
							1.7	8.2	14.45
							1.7	7.38333	15.3
							2.56667	4.1	14.45
							2.56667	4.91667	21.25
							5.11667	2.46667	16.15
							1.7	4.1	11.9
							4.26667	3.28333	16.15
							4.26667	4.1	17
							5.11667	5.75	15.3
							3.41667	4.91667	12.75
							3.41667	1.63333	11.9
							2.56667	4.91667	17.85
							2.56667	2.46667	13.6
							1.7	4.1	12.75
							1.7	3.28333	27.2
							0.85	4.91667	15.3
							0.85	4.91667	10.2
							4.26667	1.63333	17.85
							0.85	4.91667	13.6
							0.85	0.816667	15.3
							1.7	1.63333	11.05
							3.41667	2.46667	12.75
							3.41667	4.91667	14.45
							0.85	9.03333	11.05
							2.56667	3.28333	12.75
							2.56667	1.63333	11.9
							3.41667	4.1	12.75
							1.7	1.63333	13.6
							1.7	4.1	16.15
							1.7	3.28333	9.35
							0.85	3.28333	11.9
							0.85	5.75	21.25
							0.85	3.28333	17.85
								4.1	18.7
								1.63333	21.25
								0.816667	15.3
								3.28333	21.25
								5.75	17.85
								6.56667	19.55
								11.4833	11.05
								6.56667	11.9
								6.56667	7.65
								3.28333	18.7
								4.1	12.75
								1.63333	17
								6.56667	12.75
								4.1	17
								9.85	15.3
								2.46667	11.9
								0.816667	15.3
								1.63333	21.25
								4.1	18.7
								9.03333	10.2
								5.75	9.35
								2.46667	12.75
								6.56667	12.75
								4.91667	10.2
								4.1	13.6
								7.68333	14.45
								5.96667	16.15
								7.68333	9.35
								6.81667	13.6
								14.5	6.8
								6.81667	22.95
								5.96667	16.15
								6.81667	12.75
								5.11667	13.6
								5.96667	15.3
								10.2333	12.75
								9.38333	17
								7.68333	19.55
								10.2333	14.45
								7.68333	22.95
								9.38333	17
								13.65	15.3
								11.9333	11.05
								11.9333	17
								13.65	18.7
								14.5	17.85
								7.68333	14.45
								6.81667	16.15
								6.81667	14.45
								11.0833	13.6
								12.8	14.45
								7.68333	11.9
								5.11667	11.05
								4.26667	8.5
								6.81667	11.05
								5.96667	12.75
								7.68333	12.75
								11.95	17.85
								10.2333	17
								7.68333	12.75
								3.41667	12.75
								12.8	14.45
								8.53333	10.2
								9.38333	20.4
								6.81667	20.4
								11.95	17
								9.38333	16.15
								11.0833	11.9
								11.95	11.9
								5.96667	9.35
								10.2333	13.6
								10.2333	26.35
								11.95	23.8
								7.66667	19.55
								5.96667	17
								10.2333	22.1
								5.11667	10.2
								7.66667	15.3
								5.96667	21.25
								7.66667	21.25
								5.96667	13.6
								6.81667	13.6
								9.38333	9.35
								9.38333	10.2
								2.56667	15.3
								5.96667	15.3
								11.0833	14.45
								5.96667	12.75
								9.38333	12.75
								9.38333	15.3
								5.11667	15.3
								8.53333	11.05
								11.0833	17.85
								8.53333	16.15
								8.53333	15.3
								14.5	12.75
								9.38333	11.9
								4.26667	18.7
								5.96667	16.15
								12.8	14.45
								6.81667	18.7
								0.85	14.45
								7.68333	15.3
								10.2333	11.9
								8.53333	19.55
								5.11667	14.45
								10.2333	18.7
								4.26667	13.6
								11.0833	17.85
								8.53333	11.05
								10.2333	16.15
								7.68333	14.45
								5.96667	9.35
								11.95	21.25
								5.96667	7.65
								6.81667	14.45
								7.68333	9.35
								7.68333	11.9
								1.7	16.15
								8.53333	23.8
								5.11667	19.55
								9.38333	17.85
								11.95	16.15
								1.7	12.75
								5.11667	17
								11.0833	14.45
								4.26667	12.75
								4.26667	12.75
								3.41667	20.4
								3.41667	7.65
								5.96667	7.65
								12.8	13.6
								9.38333	12.75
								13.65	13.6
								3.41667	15.3
								8.53333	13.6
								4.26667	9.35
								4.26667	12.75
								12.8	12.75
								4.26667	16.15
								13.65	22.1
								10.2333	19.55
								10.2333	17
								10.2333	24.65
								8.53333	13.6
								4.26667	14.45
								10.2333	17.85
								3.41667	14.45
								5.11667	17
								9.38333	12.75
								2.55	24.65
								5.11667	11.9
								15.35	17.85
								8.53333	16.15
								10.2333	13.6
								5.96667
								3.41667
								5.96667
								1.7
								10.2333
								5.96667
								7.68333
								7.68333
								2.55
								1.7
								10.2333
								3.41667
								8.53333
								5.96667
								10.2333
								8.53333
								7.68333
								8.53333
								12.8
								11.9333
								11.0833
								10.2333
								5.11667
								2.56667
								2.56667
								1.7
								1.7
								9.38333
								7.68333
								8.53333
								3.41667
								10.2333
								5.96667
								2.56667
								2.56667
								10.2333
								10.2333
								9.38333
								3.41667
								1.7
								3.41667
								8.53333
								11.95
								1.7
								5.96667
								8.53333
								2.55
								1.7
								5.96667
								8.53333
								5.11667
								3.41667
								10.2333
								10.2333
								1.7
								4.26667
								5.11667
								5.11667
								3.41667
								1.7

## Sheet: Figure 4c
type_stage	cellcycle_len (mins)	M430_len			type_stage	Interphase_len (mins)	M430_len			type_stage	mit_len (mins)	M430_len
cell_256	20.5167	9.01667			int_256	9.85	9.01667			mit_256	10.6667	9.01667
cell_256	23.7833	12.3			int_256	13.95	12.3			mit_256	9.83333	12.3
cell_256	22.9667	12.3			int_256	11.4833	12.3			mit_256	11.4833	12.3
cell_256	20.5167	9.01667			int_256	10.6667	9.01667			mit_256	9.85	9.01667
cell_256	22.9667	10.6667			int_256	11.4833	10.6667			mit_256	11.4833	10.6667
cell_256	20.5167	7.38333			int_256	9.01667	7.38333			mit_256	11.5	7.38333
cell_256	17.2333	4.91667			int_256	5.73333	4.91667			mit_256	11.5	4.91667
cell_256	21.3333	8.2			int_256	12.3	8.2			mit_256	9.03333	8.2
cell_256	18.05	5.73333			int_256	9.01667	5.73333			mit_256	9.03333	5.73333
cell_256	18.8667	7.38333			int_256	9.01667	7.38333			mit_256	9.85	7.38333
cell_256	20.5167	9.01667			int_256	9.85	9.01667			mit_256	10.6667	9.01667
cell_256	21.3333	9.85			int_256	10.6667	9.85			mit_256	10.6667	9.85
cell_256	18.05	6.56667			int_256	8.2	6.56667			mit_256	9.85	6.56667
cell_256	20.5167	7.38333			int_256	8.2	7.38333			mit_256	12.3167	7.38333
cell_256	22.15	9.01667			int_256	9.85	9.01667			mit_256	12.3	9.01667
cell_256	23.8833	15.35			int_256	13.65	15.35			mit_256	10.2333	15.35
cell_256	22.1667	11.0833			int_256	11.9333	11.0833			mit_256	10.2333	11.0833
cell_256	22.1667	13.65			int_256	11.9333	13.65			mit_256	10.2333	13.65
cell_256	22.1667	12.7833			int_256	13.65	12.7833			mit_256	8.51667	12.7833
cell_256	19.6167	14.5			int_256	12.7833	14.5			mit_256	6.83333	14.5
cell_256	23.0333	8.53333			int_256	11.9333	8.53333			mit_256	11.1	8.53333
cell_256	23.0333	10.2333			int_256	11.9333	10.2333			mit_256	11.1	10.2333
cell_256	23.8833	11.9333			int_256	12.7833	11.9333			mit_256	11.1	11.9333
cell_256	23.8833	6.81667			int_256	12.7833	6.81667			mit_256	11.1	6.81667
cell_256	25.5833	15.35			int_256	15.35	15.35			mit_256	10.2333	15.35
cell_256	19.6167	2.55			int_256	10.2333	2.55			mit_256	9.38333	2.55
cell_256	20.4667	9.38333			int_256	11.9333	9.38333			mit_256	8.53333	9.38333
cell_256	20.4667	8.53333			int_256	9.38333	8.53333			mit_256	11.0833	8.53333
cell_256	23.8833	10.2333			int_256	13.65	10.2333			mit_256	10.2333	10.2333
cell_256	26.4333	14.5			int_256	16.2	14.5			mit_256	10.2333	14.5

## Sheet: Figure 4d
embphase	ID	startend	interphasestartend	celcyclstart	celcycleend	intstart	intend	celcyclstarttime	celcycleendtime	celcycldiff	celcyclledifsec	intstarttime	intendtime	intdif	intdiffsec	X	ANAPHASE	TELOPHASE	INTERPHASE	M430 start	PROPHASE	METAPHASE	END	ID	g-ID
64	1	E		27	45	32		0.0153844	0.0256406	0.0102562	886	0.0182333	#VALUE!	#VALUE!	#VALUE!		27	30	32	40	40	41	45	1	3
64	3	E		28	47	33		0.0159542	0.0267802	0.010826	935	0.0188031	#VALUE!	#VALUE!	#VALUE!		28	31	33	40	42	43	47	3	4
64	4	E		28	46	33		0.0159542	0.0262104	0.0102562	886	0.0188031	#VALUE!	#VALUE!	#VALUE!		28	31	33	39	41	43	46	4	7
64	5	E		27	45	32		0.0153844	0.0256406	0.0102562	886	0.0182333	#VALUE!	#VALUE!	#VALUE!		27	30	32	39	41	42	45	5	6
64	6	E		29	48	35		0.016524	0.02735	0.010826	935	0.0199427	#VALUE!	#VALUE!	#VALUE!		29	33	35	41	43	44	48	6	9
64	7	E		29	47	35		0.016524	0.0267802	0.0102562	886	0.0199427	#VALUE!	#VALUE!	#VALUE!		29	33	35	42	43	44	47	7	8
64	11	E		27	45	32		0.0153844	0.0256406	0.0102562	886	0.0182333	#VALUE!	#VALUE!	#VALUE!		27	30	32	39	40	42	45	11	5
64	16	E		28	46	33		0.0159542	0.0262104	0.0102562	886	0.0188031	#VALUE!	#VALUE!	#VALUE!		29	32	34	38	43	44	48	8	2
128	1	E		47	69	55		0.0267802	0.0393156	0.0125354	1083	0.0313385	#VALUE!	#VALUE!	#VALUE!		47	52	55	58	64	65	69	1	1
128	2	E		46	67	52		0.0262104	0.038176	0.0119656	1034	0.0296292	#VALUE!	#VALUE!	#VALUE!		46	50	52	55	61	63	67	2	11
128	3	E		48	69	53		0.02735	0.0393156	0.0119656	1034	0.030199	#VALUE!	#VALUE!	#VALUE!		48	51	53	58	64	65	69	3	28
128	4	E		46	67	53		0.0262104	0.038176	0.0119656	1034	0.030199	#VALUE!	#VALUE!	#VALUE!		46	51	53	58	62	63	67	4	38
128	5	E		46	65	52		0.0262104	0.0370365	0.010826	935	0.0296292	#VALUE!	#VALUE!	#VALUE!		46	49	52	58	60	62	65	5	36
128	6	E		48	68	54		0.02735	0.0387458	0.0113958	985	0.0307687	#VALUE!	#VALUE!	#VALUE!		48	52	54	60	63	65	68	6	46
128	7	E		46	67	52		0.0262104	0.038176	0.0119656	1034	0.0296292	#VALUE!	#VALUE!	#VALUE!		46	50	52	57	62	63	67	7	29
128	8	E		47	67	52		0.0267802	0.038176	0.0113958	985	0.0296292	#VALUE!	#VALUE!	#VALUE!		47	50	52	57	62	63	67	8	42
128	9	E		46	67	53		0.0262104	0.038176	0.0119656	1034	0.030199	#VALUE!	#VALUE!	#VALUE!		46	50	53	57	62	64	67	9	24
128	10	E		46	66	53		0.0262104	0.0376062	0.0113958	985	0.030199	#VALUE!	#VALUE!	#VALUE!		46	50	53	57	62	63	66	10	37
128	11	E		50	72	57		0.0284896	0.041025	0.0125354	1083	0.0324781	#VALUE!	#VALUE!	#VALUE!		50	54	57	64	66	68	72	11	16
128	13	E		48	69	54		0.02735	0.0393156	0.0119656	1034	0.0307687	#VALUE!	#VALUE!	#VALUE!		48	52	54	59	63	65	69	13	4
128	14	E		48	68	54		0.02735	0.0387458	0.0113958	985	0.0307687	#VALUE!	#VALUE!	#VALUE!		48	51	54	62	63	65	68	14	47
128	15	E		48	66	55		0.02735	0.0376062	0.0102562	886	0.0313385	#VALUE!	#VALUE!	#VALUE!		48	52	55	59	63	65	66	15	30
128	16	E		46	65	51		0.0262104	0.0370365	0.010826	935	0.0290594	#VALUE!	#VALUE!	#VALUE!		47	51	54	58	62	63	66	12	43
256	1	E		70	94	76		0.0398854	0.0535604	0.013675	1182	0.0433042	#VALUE!	#VALUE!	#VALUE!		70	73	76	81	88	90	94	1	73
256	2	E		70	98	75		0.0398854	0.0558396	0.0159542	1378	0.0427344	#VALUE!	#VALUE!	#VALUE!		70	73	75	81	92	94	98	2	16
256	3	E		68	95	75		0.0387458	0.0541302	0.0153844	1329	0.0427344	#VALUE!	#VALUE!	#VALUE!		68	73	75	77	89	91	95	3	65
256	4	E		68	92	73		0.0387458	0.0524208	0.013675	1182	0.0415948	#VALUE!	#VALUE!	#VALUE!		68	71	73	78	86	88	92	4	40
256	5	E		68	95	74		0.0387458	0.0541302	0.0153844	1329	0.0421646	#VALUE!	#VALUE!	#VALUE!		68	72	74	77	88	91	95	5	64
256	6	E		69	93	75		0.0393156	0.0529906	0.013675	1182	0.0427344	#VALUE!	#VALUE!	#VALUE!		69	73	75	81	86	89	93	6	107
256	7	E		67	87	74		0.038176	0.0495719	0.0113958	985	0.0421646	#VALUE!	#VALUE!	#VALUE!		67	71	74	79	81	84	87	7	134
256	8	E		68	93	74		0.0387458	0.0529906	0.0142448	1231	0.0421646	#VALUE!	#VALUE!	#VALUE!		68	72	74	80	89	90	93	8	87
256	9	E		67	88	72		0.038176	0.0501417	0.0119656	1034	0.041025	#VALUE!	#VALUE!	#VALUE!		67	70	72	77	83	84	88	9	33
256	10	E		69	91	75		0.0393156	0.051851	0.0125354	1083	0.0427344	#VALUE!	#VALUE!	#VALUE!		69	73	75	82	86	88	91	10	106
256	11	E		69	93	74		0.0393156	0.0529906	0.013675	1182	0.0421646	#VALUE!	#VALUE!	#VALUE!		69	72	74	79	86	89	93	11	101
256	12	E		70	95	77		0.0398854	0.0541302	0.0142448	1231	0.043874	#VALUE!	#VALUE!	#VALUE!		70	74	77	80	90	92	95	12	19
256	13	E		69	90	76		0.0393156	0.0512812	0.0119656	1034	0.0433042	#VALUE!	#VALUE!	#VALUE!		69	73	76	80	86	88	90	13	95
256	14	E		68	92	75		0.0387458	0.0524208	0.013675	1182	0.0427344	#VALUE!	#VALUE!	#VALUE!		68	73	75	79	85	87	92	14	21
256	15	E		68	94	74		0.0387458	0.0535604	0.0148146	1280	0.0421646	#VALUE!	#VALUE!	#VALUE!		68	72	74	80	86	90	94	15	124
															1	3	00:22:09.210000	00:24:36.900000	00:26:15.360000	00:32:49.200000	00:32:49.200000	00:33:38.430000	00:36:55.350000
															3	4	00:22:58.440000	00:25:26.130000	00:27:04.590000	00:32:49.200000	00:34:27.660000	00:35:16.890000	00:38:33.810000
															4	7	00:22:58.440000	00:25:26.130000	00:27:04.590000	00:31:59.970000	00:33:38.430000	00:35:16.890000	00:37:44.580000
															5	6	00:22:09.210000	00:24:36.900000	00:26:15.360000	00:31:59.970000	00:33:38.430000	00:34:27.660000	00:36:55.350000
															6	9	00:23:47.670000	00:27:04.590000	00:28:43.050000	00:33:38.430000	00:35:16.890000	00:36:06.120000	00:39:23.040000
															7	8	00:23:47.670000	00:27:04.590000	00:28:43.050000	00:34:27.660000	00:35:16.890000	00:36:06.120000	00:38:33.810000
															11	5	00:22:09.210000	00:24:36.900000	00:26:15.360000	00:31:59.970000	00:32:49.200000	00:34:27.660000	00:36:55.350000
															16	2	00:23:47.670000	00:26:15.360000	00:27:53.820000	00:31:10.740000	00:35:16.890000	00:36:06.120000	00:39:23.040000
															1	1	00:38:33.810000	00:42:39.960000	00:45:07.650000	00:47:35.340000	00:52:30.720000	00:53:19.950000	00:56:36.870000
															2	11	00:37:44.580000	00:41:01.500000	00:42:39.960000	00:45:07.650000	00:50:03.030000	00:51:41.490000	00:54:58.410000
															3	28	00:39:23.040000	00:41:50.730000	00:43:29.190000	00:47:35.340000	00:52:30.720000	00:53:19.950000	00:56:36.870000
															4	38	00:37:44.580000	00:41:50.730000	00:43:29.190000	00:47:35.340000	00:50:52.260000	00:51:41.490000	00:54:58.410000
															5	36	00:37:44.580000	00:40:12.270000	00:42:39.960000	00:47:35.340000	00:49:13.800000	00:50:52.260000	00:53:19.950000
															6	46	00:39:23.040000	00:42:39.960000	00:44:18.420000	00:49:13.800000	00:51:41.490000	00:53:19.950000	00:55:47.640000
															7	29	00:37:44.580000	00:41:01.500000	00:42:39.960000	00:46:46.110000	00:50:52.260000	00:51:41.490000	00:54:58.410000
															8	42	00:38:33.810000	00:41:01.500000	00:42:39.960000	00:46:46.110000	00:50:52.260000	00:51:41.490000	00:54:58.410000
															9	24	00:37:44.580000	00:41:01.500000	00:43:29.190000	00:46:46.110000	00:50:52.260000	00:52:30.720000	00:54:58.410000
															10	37	00:37:44.580000	00:41:01.500000	00:43:29.190000	00:46:46.110000	00:50:52.260000	00:51:41.490000	00:54:09.180000
															11	16	00:41:01.500000	00:44:18.420000	00:46:46.110000	00:52:30.720000	00:54:09.180000	00:55:47.640000	00:59:04.560000
															13	4	00:39:23.040000	00:42:39.960000	00:44:18.420000	00:48:24.570000	00:51:41.490000	00:53:19.950000	00:56:36.870000
															14	47	00:39:23.040000	00:41:50.730000	00:44:18.420000	00:50:52.260000	00:51:41.490000	00:53:19.950000	00:55:47.640000
															15	30	00:39:23.040000	00:42:39.960000	00:45:07.650000	00:48:24.570000	00:51:41.490000	00:53:19.950000	00:54:09.180000
															16	43	00:38:33.810000	00:41:50.730000	00:44:18.420000	00:47:35.340000	00:50:52.260000	00:51:41.490000	00:54:09.180000
															1	73	00:57:26.100000	00:59:53.790000	01:02:21.480000	01:06:27.630000	01:12:12.240000	01:13:50.700000	01:17:07.620000
															2	16	00:57:26.100000	00:59:53.790000	01:01:32.250000	01:06:27.630000	01:15:29.160000	01:17:07.620000	01:20:24.540000
															3	65	00:55:47.640000	00:59:53.790000	01:01:32.250000	01:03:10.710000	01:13:01.470000	01:14:39.930000	01:17:56.850000
															4	40	00:55:47.640000	00:58:15.330000	00:59:53.790000	01:03:59.940000	01:10:33.780000	01:12:12.240000	01:15:29.160000
															5	64	00:55:47.640000	00:59:04.560000	01:00:43.020000	01:03:10.710000	01:12:12.240000	01:14:39.930000	01:17:56.850000
															6	107	00:56:36.870000	00:59:53.790000	01:01:32.250000	01:06:27.630000	01:10:33.780000	01:13:01.470000	01:16:18.390000
															7	134	00:54:58.410000	00:58:15.330000	01:00:43.020000	01:04:49.170000	01:06:27.630000	01:08:55.320000	01:11:23.010000
															8	87	00:55:47.640000	00:59:04.560000	01:00:43.020000	01:05:38.400000	01:13:01.470000	01:13:50.700000	01:16:18.390000
															9	33	00:54:58.410000	00:57:26.100000	00:59:04.560000	01:03:10.710000	01:08:06.090000	01:08:55.320000	01:12:12.240000
															10	106	00:56:36.870000	00:59:53.790000	01:01:32.250000	01:07:16.860000	01:10:33.780000	01:12:12.240000	01:14:39.930000
															11	101	00:56:36.870000	00:59:04.560000	01:00:43.020000	01:04:49.170000	01:10:33.780000	01:13:01.470000	01:16:18.390000
															12	19	00:57:26.100000	01:00:43.020000	01:03:10.710000	01:05:38.400000	01:13:50.700000	01:15:29.160000	01:17:56.850000
															13	95	00:56:36.870000	00:59:53.790000	01:02:21.480000	01:05:38.400000	01:10:33.780000	01:12:12.240000	01:13:50.700000
															14	21	00:55:47.640000	00:59:53.790000	01:01:32.250000	01:04:49.170000	01:09:44.550000	01:11:23.010000	01:15:29.160000
															15	124	00:55:47.640000	00:59:04.560000	01:00:43.020000	01:05:38.400000	01:10:33.780000	01:13:50.700000	01:17:07.620000
															1	3	1329	1477	1575	1969	1969	2018	2215
															3	4	1378	1526	1625	1969	2068	2117	2314
															4	7	1378	1526	1625	1920	2018	2117	2265
															5	6	1329	1477	1575	1920	2018	2068	2215
															6	9	1428	1625	1723	2018	2117	2166	2363
															7	8	1428	1625	1723	2068	2117	2166	2314
															11	5	1329	1477	1575	1920	1969	2068	2215
															16	2	1428	1575	1674	1871	2117	2166	2363
															1	1	2314	2560	2708	2855	3151	3200	3397
															2	11	2265	2461	2560	2708	3003	3101	3298
															3	28	2363	2511	2609	2855	3151	3200	3397
															4	38	2265	2511	2609	2855	3052	3101	3298
															5	36	2265	2412	2560	2855	2954	3052	3200
															6	46	2363	2560	2658	2954	3101	3200	3348
															7	29	2265	2461	2560	2806	3052	3101	3298
															8	42	2314	2461	2560	2806	3052	3101	3298
															9	24	2265	2461	2609	2806	3052	3151	3298
															10	37	2265	2461	2609	2806	3052	3101	3249
															11	16	2461	2658	2806	3151	3249	3348	3545
															13	4	2363	2560	2658	2905	3101	3200	3397
															14	47	2363	2511	2658	3052	3101	3200	3348
															15	30	2363	2560	2708	2905	3101	3200	3249
															16	43	2314	2511	2658	2855	3052	3101	3249
															1	73	3446	3594	3741	3988	4332	4431	4628
															2	16	3446	3594	3692	3988	4529	4628	4825
															3	65	3348	3594	3692	3791	4381	4480	4677
															4	40	3348	3495	3594	3840	4234	4332	4529
															5	64	3348	3545	3643	3791	4332	4480	4677
															6	107	3397	3594	3692	3988	4234	4381	4578
															7	134	3298	3495	3643	3889	3988	4135	4283
															8	87	3348	3545	3643	3938	4381	4431	4578
															9	33	3298	3446	3545	3791	4086	4135	4332
															10	106	3397	3594	3692	4037	4234	4332	4480
															11	101	3397	3545	3643	3889	4234	4381	4578
															12	19	3446	3643	3791	3938	4431	4529	4677
															13	95	3397	3594	3741	3938	4234	4332	4431
															14	21	3348	3594	3692	3889	4185	4283	4529
															15	124	3348	3545	3643	3938	4234	4431	4628
															1	3	-148	-98	-394	0	0	49	197			0
															3	4	-148	-99	-344	0	99	49	197			0
															4	7	-148	-99	-295	0	98	99	148			0
															5	6	-148	-98	-345	0	98	50	147			0
															6	9	-197	-98	-295	0	99	49	197			0
															7	8	-197	-98	-345	0	49	49	148			0
															11	5	-148	-98	-345	0	49	99	147			0
															16	2	-147	-99	-197	0	246	49	197			0
															1	1	-246	-148	-147	0	296	49	197			0
															2	11	-196	-99	-148	0	295	98	197			0
															3	28	-148	-98	-246	0	296	49	197			0
															4	38	-246	-98	-246	0	197	49	197			0
															5	36	-147	-148	-295	0	99	98	148			0
															6	46	-197	-98	-296	0	147	99	148			0
															7	29	-196	-99	-246	0	246	49	197			0
															8	42	-147	-99	-246	0	246	49	197			0
															9	24	-196	-148	-197	0	246	99	147			0
															10	37	-196	-148	-197	0	246	49	148			0
															11	16	-197	-148	-345	0	98	99	197			0
															13	4	-197	-98	-247	0	196	99	197			0
															14	47	-148	-147	-394	0	49	99	148			0
															15	30	-197	-148	-197	0	196	99	49			0
															16	43	-197	-147	-197	0	197	49	148			0
															1	73	-148	-147	-247	0	344	99	197			0
															2	16	-148	-98	-296	0	541	99	197			0
															3	65	-246	-98	-99	0	590	99	197			0
															4	40	-147	-99	-246	0	394	98	197			0
															5	64	-197	-98	-148	0	541	148	197			0
															6	107	-197	-98	-296	0	246	147	197			0
															7	134	-197	-148	-246	0	99	147	148			0
															8	87	-197	-98	-295	0	443	50	147			0
															9	33	-148	-99	-246	0	295	49	197			0
															10	106	-197	-98	-345	0	197	98	148			0
															11	101	-148	-98	-246	0	345	147	197			0
															12	19	-197	-148	-147	0	493	98	148			0
															13	95	-197	-147	-197	0	296	98	99			0
															14	21	-246	-98	-197	0	296	98	246			0
															15	124	-197	-98	-295	0	296	197	197			0
																	ANAPHASE	TELOPHASE	INTERPHASE before mir430 start	M430 start	interphase after mir430 start	prophase	metaphase	ID	g-ID	extr	mir430 duration (t o begin from point 0, on separate graph to overlay over cell cycle phase bar chart)
															ID	Idb											0.8205
															1	3	-2.46667	-1.63333	-6.56667	0	0	0.816667	3.28333				1.641
															3	4	-2.46667	-1.65	-5.73333	0	1.65	0.816667	3.28333				1.641
															4	7	-2.46667	-1.65	-4.91667	0	1.63333	1.65	2.46667				2.4615
															5	6	-2.46667	-1.63333	-5.75	0	1.63333	0.833333	2.45				2.4615
															6	9	-3.28333	-1.63333	-4.91667	0	1.65	0.816667	3.28333				2.4615
															7	8	-3.28333	-1.63333	-5.75	0	0.816667	0.816667	2.46667				2.4615
															11	5	-2.46667	-1.63333	-5.75	0	0.816667	1.65	2.45				1.641
															16	2	-2.45	-1.65	-3.28333	0	4.1	0.816667	3.28333				6.564
															1	1	-4.1	-2.46667	-2.45	0	4.93333	0.816667	3.28333				6.564
															2	11	-3.26667	-1.65	-2.46667	0	4.91667	1.63333	3.28333				5.7435
															3	28	-2.46667	-1.63333	-4.1	0	4.93333	0.816667	3.28333				4.1025
															4	38	-4.1	-1.63333	-4.1	0	3.28333	0.816667	3.28333				3.282
															5	36	-2.45	-2.46667	-4.91667	0	1.65	1.63333	2.46667				3.282
															6	46	-3.28333	-1.63333	-4.93333	0	2.45	1.65	2.46667				5.7435
															7	29	-3.26667	-1.65	-4.1	0	4.1	0.816667	3.28333				4.1025
															8	42	-2.45	-1.65	-4.1	0	4.1	0.816667	3.28333				7.3845
															9	24	-3.26667	-2.46667	-3.28333	0	4.1	1.65	2.45				3.282
															10	37	-3.26667	-2.46667	-3.28333	0	4.1	0.816667	2.46667				3.282
															11	16	-3.28333	-2.46667	-5.75	0	1.63333	1.65	3.28333				4.923
															13	4	-3.28333	-1.63333	-4.11667	0	3.26667	1.65	3.28333				2.4615
															14	47	-2.46667	-2.45	-6.56667	0	0.816667	1.65	2.46667				4.923
															15	30	-3.28333	-2.46667	-3.28333	0	3.26667	1.65	0.816667				3.282
															16	43	-3.28333	-2.45	-3.28333	0	3.28333	0.816667	2.46667				8.205
															1	73	-2.46667	-2.45	-4.11667	0	5.73333	1.65	3.28333				12.3075
															2	16	-2.46667	-1.63333	-4.93333	0	9.01667	1.65	3.28333				11.487
															3	65	-4.1	-1.63333	-1.65	0	9.83333	1.65	3.28333				9.0255
															4	40	-2.45	-1.65	-4.1	0	6.56667	1.63333	3.28333				11.487
															5	64	-3.28333	-1.63333	-2.46667	0	9.01667	2.46667	3.28333				7.3845
															6	107	-3.28333	-1.63333	-4.93333	0	4.1	2.45	3.28333				4.1025
															7	134	-3.28333	-2.46667	-4.1	0	1.65	2.45	2.46667				8.205
															8	87	-3.28333	-1.63333	-4.91667	0	7.38333	0.833333	2.45				4.923
															9	33	-2.46667	-1.65	-4.1	0	4.91667	0.816667	3.28333				4.1025
															10	106	-3.28333	-1.63333	-5.75	0	3.28333	1.63333	2.46667				8.205
															11	101	-2.46667	-1.63333	-4.1	0	5.75	2.45	3.28333				9.846
															12	19	-3.28333	-2.46667	-2.45	0	8.21667	1.63333	2.46667				6.564
															13	95	-3.28333	-2.45	-3.28333	0	4.93333	1.63333	1.65				6.564
															14	21	-4.1	-1.63333	-3.28333	0	4.93333	1.63333	4.1				8.205
															15	124	-3.28333	-1.63333	-4.91667	0	4.93333	3.28333	3.28333

## Sheet: Figure 4e
The S-phases of cleavage stage cell cycles are permissive to transcription and transcript accumulation, fig. 3E
control			1µM triptolide
128-cell stage	256-cell stage	512-cell stage	128-cell stage	256-cell stage	512-cell stage
15.8	15.8	18.3	14.8	16.1	22.2
15.8	15.8	21.9	14.8	16.1	25.9
14.6	17	18.3	14.8	17.3	18.5
14.6	18.3	18.3	14.8	18.5	17.3
14.6	18.3	18.3	14.8	17.3	21
15.8	17	19.5	13.6	14.8	22.2
15.8	17	21.9	14.8	16.1	21
15.8	15.8	18.3	13.6	14.8	19.8
15.8	15.8	18.3	14.8	16.1	19.8
15.8	15.8	18.3	14.8	17.3	19.8
15.8	17	18.3	13.6	16.1	19.8
15.8	18.3	19.5	14.8	19.8	16.1
15.8	17	21.9	14.8	16.1	22.2
14.6	15.8	18.3	14.8	16.1	19.8
14.6	18.3	18.3	14.8	16.1	23.5
14.6	17	18.3	13.6	16.1	19.8
14.6	15.8	18.3	14.8	16.1	21
15.8	15.8	18.3	16.1	16.1	21
14.6	17	17.3	14.8	17.3	22.2
14.6	18.3	19.8	14.8	18.5	24.7
15.8	17	21	14.8	14.8	19.7
15.8	17	19.8	13.5	19.7	16
15.8	15.8	17.3	14.8	16	22.1
15.8	17	21	14.8	16	19.7
15.8	17	18.5	14.8	16	23.4
15.8	17	21	14.8	16	19.7
15.8	17	21	13.5	16	20.9
15.8	17	16.1	14.8	16	20.9
15.8	17	19.8	16	17.2	19.8
15.8	18.3	19.8	14.8	18.5	24.6

## Sheet: Figure 5f
chk1-cell cycle length	chk1-interphase length	chk1-mitosis length	ctrl-cell cycle length	ctrl-interphase length	ctrl-mitosis length
16	8	8	15.95	5.8	10.15
16	7	9	15.95	5.8	10.15
21	10	11	15.95	4.35	11.6
13	6	7	15.95	4.35	11.6
17	7	10	15.95	5.8	10.15
15	6	9	15.95	5.8	10.15
15	6	9	14.5	5.8	8.7
17	9	8	14.5	5.8	8.7
16	7	9	15.95	4.35	11.6
14	6	8	14.5	4.35	10.15
18	8	10	14.5	5.8	8.7
15	7	8	15.95	4.35	11.6
18	9	9	15.95	5.8	10.15
15	6	9	15.95	4.35	11.6
15	7	8	15.95	5.8	10.15
15	7	8	14.0833	5.41667	8.66667
16	8	8	15.1667	5.41667	9.75
20.3	10.15	10.15	14.0833	5.41667	8.66667
20.3	10.15	10.15	15.1667	5.41667	9.75
21.75	11.6	10.15	16.25	7.58333	8.66667
24.65	13.05	11.6	15.1667	6.5	8.66667
20.3	8.7	11.6	15.1667	6.5	8.66667
23.2	11.6	11.6	15.1667	5.41667	9.75
23.2	11.6	11.6	15.1667	7.58333	7.58333
21.75	11.6	10.15	16.25	7.58333	8.66667
23.2	14.5	8.7	16.25	5.41667	10.8333
21.75	10.15	11.6	16.25	6.5	9.75
24.65	11.6	13.05	15.1667	7.58333	7.58333
20.3	8.7	11.6	15.1667	7.58333	7.58333
24.65	11.6	13.05	15.1667	6.5	8.66667
23.2	11.6	11.6	15.1667	6.5	8.66667
21.75	10.15	11.6	15.1667	6.5	8.66667
17.3333	8.66667	8.66667	17.3	6.58333	10.7167
16.25	7.58333	8.66667	17.3	6.58333	10.7167
16.25	7.58333	8.66667	15.65	5.78333	9.86667
16.25	5.41667	10.8333	15.65	4.95	10.7
15.1667	5.41667	9.75	17.3	5.75	11.55
19.5	9.75	9.75	16.4667	7.41667	9.05
17.3333	6.5	10.8333	16.4667	6.6	9.86667
18.4167	8.66667	9.75	17.3	5.75	11.55
18.4167	7.58333	10.8333	17.3	6.58333	10.7167
15.1667	6.5	8.66667	16.4667	5.76667	10.7
16.25	6.5	9.75	16.4667	6.6	9.86667
14.0833	6.5	7.58333	16.4833	6.6	9.88333
15.1667	6.5	8.66667	17.3	7.41667	9.88333
16.25	6.5	9.75	16.4667	7.41667	9.05
16.25	6.5	9.75	16.4667	6.58333	9.88333
17.3333	7.58333	9.75

## Sheet: Figure 6b
pit	time (mins)	volume
A	0	0.29136
A	0.633333	1.9812
A	1.26667	4.0207
A	1.9	8.4202
A	2.53333	5.9437
A	3.16667	6.0602
A	3.8	7.3131
A	4.43333	4.0207
A	5.06667	4.3704
A	5.7	0.67012
B	0	0.52444
B	0.633333	2.6222
B	1.26667	3.2923
B	1.9	2.7679
B	2.53333	2.5639
B	3.16667	2.0978
B	3.8	0.4079
B	4.43333	0.23309
333333	0	2.5931
333333	0.643333	8.5368
333333	1.28667	14.714
333333	1.93	21.473
333333	2.57333	25.144
333333	3.21667	18.239
333333	3.86	11.829
333333	4.50333	7.0217
333333	5.14667	9.7313
333333	5.79	2.4765
333333	6.43333	1.4568
FFFFCC	0	0.087407
FFFFCC	0.643333	3.7294
FFFFCC	1.28667	2.4183
FFFFCC	1.93	5.4775
FFFFCC	2.57333	5.9437
FFFFCC	3.21667	6.1768
FFFFCC	3.86	0.4079
FFFFFF	0	0.37876
FFFFFF	0.643333	2.1852
FFFFFF	1.28667	5.2153
FFFFFF	1.93	9.7313
FFFFFF	2.57333	12.12
FFFFFF	3.21667	14.743
FFFFFF	3.86	11.013
FFFFFF	4.50333	11.13
FFFFFF	5.14667	6.2642
FFFFFF	5.79	1.2528

## Sheet: Figure 6c
128 cell volume line graph					128 peak box plot				512 cell volume line graph					512 peak box plot
GROUP	Mins	Volume			stage	peak			GROUP	Mins	Volume			stage	peak
Pit_01	0	0.58236			cell128	14.797			Pit_01	0	1.1889			cell512	18.888
Pit_01	0.569139	1.3765			cell128	13.447			Pit_01	0.561091	1.6483			cell512	12.132
Pit_01	1.13828	2.6735			cell128	15.483			Pit_01	1.12218	2.1887			cell512	10.538
Pit_01	1.70742	3.8647			cell128	13.997			Pit_01	1.68327	2.7021			cell512	10.538
Pit_01	2.27656	5.7971			cell128	11.133			Pit_01	2.24436	3.837			cell512	9.5384
Pit_01	2.8457	6.9353			cell128	10.538			Pit_01	2.80545	4.9449			cell512	9.2952
Pit_01	3.41484	10.456			cell128	7.7824			Pit_01	3.36654	6.1338			cell512	10.808
Pit_01	3.98397	11.488			cell128	10.218			Pit_01	3.92763	6.9984			cell512	10.754
Pit_01	4.55311	13.421			cell128	4.1255			Pit_01	4.48872	7.674			cell512	9.3442
Pit_01	5.12225	13.05			cell128	13.955			Pit_01	5.04981	9.6195			cell512	1.6941
Pit_01	5.69139	14.797			cell128	17.164			Pit_01	5.6109	10.052			cell512	14.135
Pit_02	0	0.97942			cell128	8.1491			Pit_01	6.172	10.835			cell512	6.6706
Pit_02	0.569139	1.7206			cell128	11.511			Pit_01	6.73309	12.403			cell512	9.4236
Pit_02	1.13828	3.0706			cell128	9.3205			Pit_01	7.29418	13.402			cell512	3.4677
Pit_02	1.70742	4.7118			cell128	7.7416			Pit_01	7.85527	13.862			cell512	11.307
Pit_02	2.27656	6.4324			cell128	4.3801			Pit_01	8.41636	14.753			cell512	15.483
Pit_02	2.8457	7.253							Pit_01	8.97745	14.97			cell512	16.043
Pit_02	3.41484	9.7677							Pit_01	9.53854	16.78			cell512	19.456
Pit_02	3.98397	11.277							Pit_01	10.0996	17.185			cell512	32.851
Pit_02	4.55311	12.547							Pit_01	10.6607	17.564			cell512	32.851
Pit_02	5.12225	13.447							Pit_01	11.2218	17.888
Pit_05	0	1.3511							Pit_01	11.7829	16.375
Pit_05	0.616667	2.4859							Pit_01	12.344	18.509
Pit_05	1.25	3.7289							Pit_01	12.9051	16.834
Pit_05	1.86667	4.8638							Pit_01	13.4662	17.672
Pit_05	2.5	6.7282							Pit_01	14.0273	18.158
Pit_05	3.11667	8.8359							Pit_01	14.5884	18.131
Pit_05	3.73333	9.4033							Pit_01	15.1494	18.293
Pit_05	4.36667	10.025							Pit_01	15.7105	16.861
Pit_05	4.98333	12.268							Pit_01	16.2716	18.834
Pit_05	5.6	14.564							Pit_01	16.8327	17.915
Pit_05	6.23333	15.483							Pit_01	17.3938	17.537
Pit_05	6.85	10.376							Pit_01	17.9549	18.888
Pit_05	7.48333	6.431							Pit_01	18.516	18.104
Pit_05	8.1	6.1338							Pit_01	19.0771	15.402
Pit_05	8.71667	6.7823							Pit_01	19.6382	15.429
Pit_06	0	1.4321							Pit_01	20.1993	15.267
Pit_06	0.633333	2.4049							Pit_01	20.7603	13.835
Pit_06	1.25	3.837							Pit_01	21.3214	12.159
Pit_06	1.88333	5.2961							Pit_01	21.8825	10.944
Pit_06	2.5	7.4308							Pit_01	22.4436	10.349
Pit_06	3.11667	9.2682							Pit_01	23.0047	10.727
Pit_06	3.75	10.565							Pit_01	23.5658	8.8629
Pit_06	4.36667	12.727							Pit_01	24.1269	7.9982
Pit_06	4.98333	12.889							Pit_01	24.688	7.0525
Pit_06	5.61667	13.997							Pit_01	25.2491	6.1608
Pit_06	6.23333	9.2952							Pit_01	25.8102	5.2691
Pit_06	6.86667	5.9716							Pit_02	0	0.70255
Pit_06	7.48333	5.4853							Pit_02	0.561091	1.3511
Pit_06	8.1	4.9719							Pit_02	1.12218	2.4319
Pit_06	8.73333	5.6204							Pit_02	1.68327	2.54
Pit_06	9.35	4.3504							Pit_02	2.24436	2.513
Pit_06	9.96667	3.81							Pit_02	2.80545	3.9181
Pit_06	10.6	4.0261							Pit_02	3.36654	4.1072
Pit_06	11.2167	3.6478							Pit_02	3.92763	5.7555
Pit_06	11.8333	3.6208							Pit_02	4.48872	6.5661
Pit_06	12.4667	3.4047							Pit_02	5.04981	6.9984
Pit_06	13.0833	3.0264							Pit_02	5.6109	8.2414
Pit_06	13.7167	2.8642							Pit_02	6.172	8.5657
Pit_06	14.3333	2.9183							Pit_02	6.73309	9.4303
Pit_06	14.95	2.8372							Pit_02	7.29418	9.2412
Pit_06	15.5833	2.7561							Pit_02	7.85527	9.6465
Pit_06	16.2	1.8915							Pit_02	8.41636	10.133
Pit_06	16.8167	1.5672							Pit_02	8.97745	10.187
Pit_06	17.45	1.7293							Pit_02	9.53854	11.376
Pit_06	18.0667	1.5672							Pit_02	10.0996	10.971
Pit_06	18.7	1.3511							Pit_02	10.6607	12.024
Pit_06	19.3167	0.81063							Pit_02	11.2218	10.971
Pit_06	19.9333	0.62148							Pit_02	11.7829	12.105
Pit_06	20.5667	0.59446							Pit_02	12.344	10.971
Pit_07	0	2.1617							Pit_02	12.9051	11.781
Pit_07	0.633333	3.7289							Pit_02	13.4662	10.862
Pit_07	1.25	5.3231							Pit_02	14.0273	10.565
Pit_07	1.88333	5.6744							Pit_02	14.5884	11.646
Pit_07	2.5	8.6738							Pit_02	15.1494	11.808
Pit_07	3.11667	8.6738							Pit_02	15.7105	12.132
Pit_07	3.75	11.133							Pit_02	16.2716	10.187
Pit_07	4.36667	9.4303							Pit_02	16.8327	11.052
Pit_07	4.98333	8.1874							Pit_02	17.3938	10.214
Pit_07	5.61667	6.0797							Pit_02	17.9549	9.6195
Pit_07	6.23333	5.5934							Pit_02	18.516	9.1331
Pit_07	6.86667	5.7825							Pit_02	19.0771	7.9712
Pit_07	7.48333	4.9449							Pit_02	19.6382	8.1063
Pit_07	8.1	5.2151							Pit_02	20.1993	7.9712
Pit_07	8.73333	4.7557							Pit_02	20.7603	7.5389
Pit_07	9.35	4.1342							Pit_02	21.3214	6.6742
Pit_07	9.96667	3.4857							Pit_02	21.8825	5.4312
Pit_07	10.6	3.5127							Pit_02	22.4436	5.3772
Pit_07	11.2167	3.2155							Pit_02	23.0047	4.5125
Pit_07	11.8333	2.7561							Pit_02	23.5658	4.1883
Pit_07	12.4667	2.0536							Pit_02	24.1269	3.5398
Pit_07	13.0833	2.3779							Pit_02	24.688	3.1615
Pit_07	13.7167	2.7561							Pit_02	25.2491	2.4049
Pit_07	14.3333	1.8104							Pit_02	25.8102	2.54
Pit_07	14.95	1.5132							Pit_02	26.3713	2.9183
Pit_08	0	1.7293							Pit_02	26.9323	2.2698
Pit_08	0.633333	2.4859							Pit_02	27.4934	2.1887
Pit_08	1.25	3.9721							Pit_02	28.0545	1.6483
Pit_08	1.88333	5.4582							Pit_02	28.6156	1.1079
Pit_08	2.5	6.8904							Pit_02	29.1767	0.94574
Pit_08	3.11667	7.728							Pit_02	29.7378	0.59446
Pit_08	3.75	8.7818							Pit_02	30.2989	0.54042
Pit_08	4.36667	10.538							Pit_03	0	0.70255
Pit_08	4.98333	6.7282							Pit_03	0.561091	1.5672
Pit_08	5.61667	5.4582							Pit_03	1.12218	2.1076
Pit_08	6.23333	5.4042							Pit_03	1.68327	2.9723
Pit_08	6.86667	3.9721							Pit_03	2.24436	3.6208
Pit_08	7.48333	3.7559							Pit_03	2.80545	3.3776
Pit_08	8.1	3.7289							Pit_03	3.36654	4.4585
Pit_08	8.73333	3.7019							Pit_03	3.92763	4.5395
Pit_08	9.35	3.2695							Pit_03	4.48872	5.8095
Pit_08	9.96667	3.5668							Pit_03	5.04981	5.08
Pit_08	10.6	3.0804							Pit_03	5.6109	7.2687
Pit_08	11.2167	3.2425							Pit_03	6.172	8.1604
Pit_08	11.8333	3.2695							Pit_03	6.73309	6.458
Pit_08	12.4667	2.9723							Pit_03	7.29418	8.0793
Pit_09	0	0.31765							Pit_03	7.85527	8.0793
Pit_09	0.617417	0.68824							Pit_03	8.41636	6.6202
Pit_09	1.23483	1.1382							Pit_03	8.97745	10.538
Pit_09	1.85225	2.1971							Pit_03	9.53854	10.538
Pit_09	2.46967	2.8059							Pit_03	10.0996	5.4042
Pit_09	3.08708	3.5471							Pit_04	0	0.37829
Pit_09	3.7045	4.6324							Pit_04	0.561091	0.86467
Pit_09	4.32192	5.4794							Pit_04	1.12218	0.99978
Pit_09	4.93933	6.7236							Pit_04	1.68327	1.243
Pit_09	5.55675	6.8559							Pit_04	2.24436	1.4591
Pit_09	6.17417	7.0147							Pit_04	2.80545	2.1076
Pit_09	6.79158	6.8824							Pit_04	3.36654	2.1887
Pit_09	7.409	7.703							Pit_04	3.92763	3.3776
Pit_09	8.02642	7.7824							Pit_04	4.48872	3.9721
Pit_09	8.64383	7.7824							Pit_04	5.04981	4.7017
Pit_09	9.26125	6.9353							Pit_04	5.6109	4.3504
Pit_09	9.87867	4.7647							Pit_04	6.172	4.8908
Pit_09	10.4961	4.9236							Pit_04	6.73309	5.0259
Pit_10	0	0.39706							Pit_04	7.29418	5.08
Pit_10	0.617417	0.84706							Pit_04	7.85527	10.538
Pit_10	1.23483	1.5882							Pit_04	8.41636	10.538
Pit_10	1.85225	2.5941							Pit_04	8.97745	4.4585
Pit_10	2.46967	3.3353							Pit_05	0	0.5134
Pit_10	3.08708	4.1559							Pit_05	0.616667	1.1079
Pit_10	3.7045	5.2412							Pit_05	1.25	1.7564
Pit_10	4.32192	6.3265							Pit_05	1.86667	2.9993
Pit_10	4.93933	7.5706							Pit_05	2.5	3.3776
Pit_10	5.55675	6.9089							Pit_05	3.11667	5.3231
Pit_10	6.17417	8.7353							Pit_05	3.73333	5.6204
Pit_10	6.79158	9.0795							Pit_05	4.36667	6.9444
Pit_10	7.409	9.6618							Pit_05	4.98333	7.5929
Pit_10	8.02642	10.218							Pit_05	5.6	7.5659
Pit_10	8.64383	10.006							Pit_05	6.23333	7.9172
Pit_10	9.26125	8.7618							Pit_05	6.85	8.5927
Pit_10	9.87867	6.6706							Pit_05	7.48333	9.5384
Pit_10	10.4961	6.8824							Pit_05	8.1	8.7278
Pit_10	11.1135	6.4853							Pit_05	8.71667	8.7008
Pit_10	11.7309	5.2941							Pit_05	9.35	9.0791
Pit_10	12.3483	4.3412							Pit_05	9.96667	7.8631
Pit_11	0	0.40745							Pit_05	10.5833	8.0523
Pit_11	0.690983	0.40745							Pit_05	11.2167	8.7008
Pit_11	1.38197	1.0186							Pit_05	11.8333	8.0523
Pit_11	2.07295	0.86584							Pit_05	12.45	7.4038
Pit_11	2.76393	1.7826							Pit_05	13.0833	7.5389
Pit_11	3.45492	4.1255							Pit_05	13.7	6.1878
Pit_11	4.1459	2.7503							Pit_05	14.3333	4.8908
Pit_11	4.83688	2.1901							Pit_05	14.95	4.1342
Pit_11	5.52787	3.2596							Pit_05	15.5667	2.7291
Pit_11	6.21885	1.9354							Pit_05	16.2	2.4589
Pit_11	6.90983	1.8335							Pit_05	16.8167	1.9725
Pit_11	7.60082	1.9354							Pit_05	17.4333	1.6213
Pit_11	8.2918	1.3242							Pit_05	18.0667	1.1079
Pit_11	8.98278	1.6298							Pit_05	18.6833	0.99978
Pit_11	9.67377	0.76398							Pit_05	19.3167	0.75659
Pit_11	10.3648	2.241							Pit_06	0	0.97276
Pit_12	0	0.50932							Pit_06	0.633333	1.9996
Pit_12	0.690983	0.61118							Pit_06	1.25	3.1074
Pit_12	1.38197	0.50932							Pit_06	1.88333	3.9451
Pit_12	2.07295	4.5839							Pit_06	2.5	4.5125
Pit_12	2.76393	4.8894							Pit_06	3.11667	6.2419
Pit_12	3.45492	6.6721							Pit_06	3.75	6.7553
Pit_12	4.1459	5.246							Pit_06	4.36667	7.647
Pit_12	4.83688	9.3205							Pit_06	4.98333	7.755
Pit_12	5.52787	9.0149							Pit_06	5.61667	8.1333
Pit_12	6.21885	7.1304							Pit_06	6.23333	8.3495
Pit_12	6.90983	13.955							Pit_06	6.86667	8.5657
Pit_12	7.60082	9.1677							Pit_06	7.48333	9.2682
Pit_12	8.2918	9.3714							Pit_06	8.1	9.2952
Pit_12	8.98278	7.3342							Pit_06	8.73333	8.5657
Pit_12	9.67377	7.1304							Pit_06	9.35	8.2684
Pit_12	10.3648	5.0932							Pit_06	9.96667	8.3225
Pit_12	11.0557	3.6671							Pit_06	10.6	7.5929
Pit_12	11.7467	3.2596							Pit_06	11.2167	7.2146
Pit_13	0	2.6994							Pit_06	11.8333	6.6472
Pit_13	0.690983	4.2783							Pit_06	12.4667	6.404
Pit_13	1.38197	9.6261							Pit_06	13.0833	4.6476
Pit_13	2.07295	6.5193							Pit_06	13.7167	2.7561
Pit_13	2.76393	9.3714							Pit_06	14.3333	2.2968
Pit_13	3.45492	7.8435							Pit_06	14.95	2.0806
Pit_13	4.1459	8.5565							Pit_06	15.5833	1.7293
Pit_13	4.83688	17.164							Pit_06	16.2	1.1619
Pit_13	5.52787	11.918							Pit_06	16.8167	0.91872
Pit_13	6.21885	15.534							Pit_06	17.45	0.89169
Pit_13	6.90983	16.451							Pit_06	18.0667	0.54042
Pit_13	7.60082	11.205							Pit_07	0	0.70255
Pit_13	8.2918	7.3342							Pit_07	0.616667	1.6483
Pit_15	0	0.20373							Pit_07	1.25	2.8913
Pit_15	0.690983	1.477							Pit_07	1.86667	3.81
Pit_15	1.38197	3.7689							Pit_07	2.48333	5.2421
Pit_15	2.07295	3.2596							Pit_07	3.11667	5.9987
Pit_15	2.76393	2.3938							Pit_07	3.73333	7.4038
Pit_15	3.45492	2.241							Pit_07	4.36667	8.1333
Pit_15	4.1459	2.4447							Pit_07	4.98333	8.3495
Pit_15	4.83688	6.2137							Pit_07	5.6	9.5114
Pit_15	5.52787	7.0795							Pit_07	6.23333	9.1872
Pit_15	6.21885	7.9453							Pit_07	6.85	10.511
Pit_15	6.90983	6.0099							Pit_07	7.46667	10.268
Pit_15	7.60082	7.6907							Pit_07	8.1	9.6195
Pit_15	8.2918	8.1491							Pit_07	8.71667	10.619
Pit_15	8.98278	5.5006							Pit_07	9.35	10.781
Pit_16	0	0.20373							Pit_07	9.96667	10.808
Pit_16	0.690983	0.30559							Pit_07	10.5833	9.6465
Pit_16	1.38197	1.7317							Pit_07	11.2167	8.6467
Pit_16	2.07295	2.5975							Pit_07	11.8333	8.5657
Pit_16	2.76393	6.1627							Pit_07	12.45	9.9167
Pit_16	3.45492	7.7416							Pit_07	13.0833	7.4848
Pit_16	4.1459	0.81491							Pit_07	13.7	6.2148
Pit_16	4.83688	10.441							Pit_07	14.3167	3.837
Pit_16	5.52787	10.135							Pit_07	14.95	3.81
Pit_16	6.21885	11.511							Pit_08	0	1.1889
Pit_16	6.90983	5.8571							Pit_08	0.616667	2.2427
Pit_16	7.60082	4.0236							Pit_08	1.25	2.9723
Pit_16	8.2918	4.8894							Pit_08	1.86667	4.1612
Pit_17	0	0.45839							Pit_08	2.48333	5.4312
Pit_17	0.690983	2.4957							Pit_08	3.11667	7.1876
Pit_17	1.38197	4.9404							Pit_08	3.73333	7.8901
Pit_17	2.07295	4.7366							Pit_08	4.36667	8.998
Pit_17	2.76393	6.3155							Pit_08	4.98333	9.1601
Pit_17	3.45492	8.2509							Pit_08	5.6	9.7006
Pit_17	4.1459	9.3205							Pit_08	6.23333	9.4844
Pit_17	4.83688	8.7602							Pit_08	6.85	10.565
Pit_17	5.52787	6.8248							Pit_08	7.46667	10.754
Pit_17	6.21885	5.0422							Pit_08	8.1	10.133
Pit_17	6.90983	4.1255							Pit_08	8.71667	10.16
Pit_18	0	1.528							Pit_08	9.35	10.214
Pit_18	0.690983	1.9354							Pit_08	9.96667	9.9978
Pit_18	1.38197	1.1714							Pit_08	10.5833	9.9708
Pit_18	2.07295	6.3155							Pit_08	11.2167	10.538
Pit_18	2.76393	7.6907							Pit_08	11.8333	10.241
Pit_18	3.45492	3.9727							Pit_08	12.45	7.9982
Pit_18	4.1459	6.2646							Pit_08	13.0833	7.4308
Pit_18	4.83688	4.4311							Pit_08	13.7	6.1068
Pit_18	5.52787	7.1814							Pit_08	14.3167	3.6749
Pit_18	6.21885	7.7416							Pit_08	14.95	3.1074
Pit_18	6.90983	3.9727							Pit_08	15.5667	2.9453
Pit_19	0	0.61118							Pit_08	16.2	2.54
Pit_19	0.690983	0.86584							Pit_08	16.8167	1.9996
Pit_19	1.38197	1.6807							Pit_08	17.4333	1.9185
Pit_19	2.07295	3.5143							Pit_08	18.0667	1.0538
Pit_19	2.76393	4.3801							Pit_08	18.6833	0.78361
Pit_19	3.45492	2.0882							Pit_08	19.3	0.56744
Pit_19	4.1459	1.6298							Pit_09	0	0.74118
Pit_19	4.83688	0.91677							Pit_09	0.75	1.4029
Pit_19	5.52787	0.25466							Pit_09	1.5	2.7265
Pit_19	6.21885	0.66211							Pit_09	2.26667	4.1824
									Pit_09	3.01667	6.0883
									Pit_09	3.76667	6.75
									Pit_09	4.53333	9.0795
									Pit_09	5.28333	9.3442
									Pit_09	6.03333	6.4059
									Pit_09	6.8	4.2883
									Pit_09	7.55	2.8588
									Pit_09	8.3	2.8853
									Pit_09	9.06667	2.1441
									Pit_09	9.81667	1.7206
									Pit_09	10.5833	1.4559
									Pit_09	11.3333	1.1647
									Pit_09	12.0833	0.71471
									Pit_010	0	0.92647
									Pit_010	0.766667	0.97942
									Pit_010	1.51667	1.6941
									Pit_010	2.26667	1.2706
									Pit_010	3.03333	0.55588
									Pit_010	3.78333	0.42353
									Pit_010	4.53333	0.31765
									Pit_11	0	0.82059
									Pit_11	0.75	1.2441
									Pit_11	1.51667	2.5147
									Pit_11	2.26667	2.753
									Pit_11	3.01667	6.3
									Pit_11	3.78333	7.3589
									Pit_11	4.53333	10.377
									Pit_11	5.28333	12.097
									Pit_11	6.05	12.865
									Pit_11	6.8	14.135
									Pit_11	7.55	13.05
									Pit_11	8.31667	9.1324
									Pit_11	9.06667	7.9942
									Pit_12	0	0.55588
									Pit_12	0.75	0.52941
									Pit_12	1.5	1.7206
									Pit_12	2.26667	2.9912
									Pit_12	3.01667	3.8912
									Pit_12	3.76667	4.3677
									Pit_12	4.53333	5.9294
									Pit_12	5.28333	5.9824
									Pit_12	6.03333	6.6706
									Pit_12	6.8	4.0235
									Pit_12	7.55	4.2883
									Pit_12	8.31667	3.4147
									Pit_13	0	0.55588
									Pit_13	0.75	1.5353
									Pit_13	1.51667	1.8
									Pit_13	2.26667	3.0177
									Pit_13	3.01667	5.3206
									Pit_13	3.78333	5.3471
									Pit_13	4.53333	7.5177
									Pit_13	5.28333	7.9677
									Pit_13	6.05	8.7618
									Pit_13	6.8	9.4236
									Pit_13	7.55	8.7883
									Pit_13	8.31667	6.3
									Pit_13	9.06667	7.4647
									Pit_13	9.83333	5.9294
									Pit_13	10.5833	3.2294
									Pit_14	0	0.55588
									Pit_14	0.766667	0.92647
									Pit_14	1.51667	1.4824
									Pit_14	2.26667	0.47647
									Pit_14	3.03333	1.2177
									Pit_14	3.78333	0.97942
									Pit_14	4.53333	3.4677
									Pit_14	5.3	2.753
									Pit_14	6.05	1.3765
									Pit_14	6.81667	0.79412
									Pit_15	0	0.30559
									Pit_15	0.690983	0.56025
									Pit_15	1.38197	2.8012
									Pit_15	2.07295	4.9913
									Pit_15	2.76393	3.5652
									Pit_15	3.45492	2.0373
									Pit_15	4.1459	7.3342
									Pit_15	4.83688	8.0472
									Pit_15	5.52787	8.913
									Pit_15	6.21885	11.307
									Pit_15	6.90983	9.6261
									Pit_15	7.60082	8.5565
									Pit_15	8.2918	8.0981
									Pit_15	8.98278	6.7739
									Pit_15	9.67377	7.2832
									Pit_15	10.3648	7.7925
									Pit_15	11.0557	6.723
									Pit_15	11.7467	5.3478
									Pit_15	12.4377	6.1627
									Pit_15	13.1287	4.0745
									Pit_15	13.8197	4.4311
									Pit_16	0	0.35652
									Pit_16	0.690983	0.25466
									Pit_16	1.38197	3.1068
									Pit_16	2.07295	4.7366
									Pit_16	2.76393	6.723
									Pit_16	3.45492	9.4224
									Pit_16	4.1459	11.867
									Pit_16	4.83688	11.969
									Pit_16	5.52787	11.409
									Pit_16	6.21885	14.516
									Pit_16	6.90983	15.483
									Pit_16	7.60082	14.006
									Pit_16	8.2918	13.089
									Pit_16	8.98278	14.006
									Pit_16	9.67377	13.548
									Pit_16	10.3648	11.816
									Pit_16	11.0557	10.747
									Pit_16	11.7467	9.9317
									Pit_16	12.4377	9.728
									Pit_16	13.1287	8.8621
									Pit_17	0	0.50932
									Pit_17	0.690983	1.2733
									Pit_17	1.38197	3.0559
									Pit_17	2.07295	4.5329
									Pit_17	2.76393	9.7789
									Pit_17	3.45492	9.3205
									Pit_17	4.1459	12.529
									Pit_17	4.83688	12.224
									Pit_17	5.52787	12.937
									Pit_17	6.21885	14.516
									Pit_17	6.90983	14.719
									Pit_17	7.60082	13.089
									Pit_17	8.2918	12.427
									Pit_17	8.98278	13.497
									Pit_17	9.67377	12.58
									Pit_17	10.3648	10.492
									Pit_17	11.0557	16.043
									Pit_17	11.7467	13.802
									Pit_17	12.4377	10.798
									Pit_17	13.1287	12.937
									Pit_17	13.8197	11.001
									Pit_17	14.5107	9.0149
									Pit_17	15.2016	7.8435
									Pit_17	15.8926	6.1118
									Pit_18	0	1.5789
									Pit_18	0.690983	3.718
									Pit_18	1.38197	4.5329
									Pit_18	2.07295	7.7925
									Pit_18	2.76393	8.4547
									Pit_18	3.45492	11.969
									Pit_18	4.1459	10.798
									Pit_18	4.83688	11.816
									Pit_18	5.52787	12.784
									Pit_18	6.21885	14.006
									Pit_18	6.90983	17.928
									Pit_18	7.60082	19.456
									Pit_18	8.2918	16.298
									Pit_18	8.98278	15.993
									Pit_18	9.67377	14.057
									Pit_18	10.3648	14.566
									Pit_18	11.0557	13.242
									Pit_18	11.7467	12.886
									Pit_18	12.4377	12.325
									Pit_18	13.1287	13.446
									Pit_18	13.8197	12.835
									Pit_18	14.5107	12.275
									Pit_18	15.2016	9.9826
									Pit_18	15.8926	14.159
									Pit_18	16.5836	11.561
									Pit_19	0	0.91677
									Pit_19	0.690983	2.9031
									Pit_19	1.38197	3.6671
									Pit_19	2.07295	9.1677
									Pit_19	2.76393	9.2696
									Pit_19	3.45492	12.478
									Pit_19	4.1459	14.974
									Pit_19	4.83688	15.381
									Pit_19	5.52787	18.743
									Pit_19	6.21885	15.687
									Pit_19	6.90983	21.748
									Pit_19	7.60082	19.812
									Pit_19	8.2918	22.512
									Pit_19	8.98278	23.53
									Pit_19	9.67377	23.48
									Pit_19	10.3648	32.851
									Pit_19	11.0557	23.123
									Pit_19	11.7467	22.766
									Pit_19	12.4377	31.832
									Pit_19	13.1287	30.457
									Pit_19	13.8197	25.975
									Pit_19	14.5107	18.947
									Pit_19	15.2016	18.998
									Pit_19	15.8926	16.502
									Pit_19	16.5836	15.993
									Pit_20	0	0.61118
									Pit_20	0.690983	1.0696
									Pit_20	1.38197	5.0932
									Pit_20	2.07295	7.7925
									Pit_20	2.76393	11.663
									Pit_20	3.45492	10.899
									Pit_20	4.1459	19.354
									Pit_20	4.83688	17.673
									Pit_20	5.52787	19.099
									Pit_20	6.21885	23.938
									Pit_20	6.90983	24.142
									Pit_20	7.60082	26.332
									Pit_20	8.2918	30.152
									Pit_20	9.67377	16.451
									Pit_20	11.0557	22.104
									Pit_20	11.7467	31.934
									Pit_20	12.4377	30.101
									Pit_20	13.1287	29.337
									Pit_20	13.8197	32.851
									Pit_20	14.5107	29.999
									Pit_20	15.2016	29.846
									Pit_20	15.8926	22.817
									Pit_20	16.5836	25.466
									Pit_20	17.2746	20.322
									Pit_20	17.9656	18.386
									Pit_20	18.6565	13.853
									Pit_21	0	1.3242
									Pit_21	0.690983	3.1068
									Pit_21	1.38197	4.6857
									Pit_21	2.07295	7.2323
									Pit_21	2.76393	13.497
									Pit_21	3.45492	14.414
									Pit_21	4.1459	18.692
									Pit_21	4.83688	19.711
									Pit_21	5.52787	21.086
									Pit_21	6.21885	21.289
									Pit_21	6.90983	22.155
									Pit_21	7.60082	21.544
									Pit_21	8.2918	21.85
									Pit_21	8.98278	18.539
									Pit_21	9.67377	20.373
									Pit_21	10.3648	21.391
									Pit_21	11.0557	24.498
									Pit_21	12.4377	17.979
									Pit_21	13.1287	7.7416
									Pit_21	13.8197	8.3528
									Pit_22	0	0.25466
									Pit_22	0.690983	0.10186
									Pit_22	1.38197	0.91677
									Pit_22	2.07295	1.8845
									Pit_22	2.76393	5.195
									Pit_22	3.45492	5.3988
									Pit_22	4.1459	6.6211
									Pit_22	4.83688	6.5193
									Pit_22	5.52787	10.135
									Pit_22	6.21885	11.918
									Pit_22	6.90983	11.511
									Pit_22	7.60082	14.668
									Pit_22	8.2918	16.4
									Pit_22	8.98278	17.419
									Pit_22	9.67377	16.196
									Pit_22	10.3648	19.099
									Pit_22	11.0557	17.317
									Pit_22	11.7467	19.914
									Pit_22	12.4377	18.234
									Pit_22	13.1287	16.553
									Pit_22	13.8197	13.65
									Pit_22	14.5107	9.677
									Pit_22	15.2016	10.645
									Pit_22	15.8926	10.39
									Pit_22	16.5836	8.2509
									Pit_22	17.2746	11.103
									Pit_22	17.9656	7.7925

## Sheet: Figure 6g
Ploidy	ploidy	freq
Tetraploid	1	0
Tetraploid	2	7
Tetraploid	3	3
Tetraploid	4	13
Diploid	1	4
Diploid	2	73
Diploid	3	2
Diploid	4	0

[truncated: 13 more sheets: Supplementary Figure 1a, Supplementary Figure 1b, Supplementary Figure 1c, Supplementary Figure 2a, Supplementary Figure 2b, Supplementary Figure 2c, Supplementary Figure 2d, Supplementary Figure 2f, Supplementary Figure 2g, Supplementary Figure 3b, Supplementary Figure 3c, Supplementary Figure 4c, Supplementary Figure 5c]
